# Supplementary material for: Genomic Analysis of Prophages Recovered from Listeria monocytogenes Lysogens Found in Seafood and Seafood-Related Environment
Source: Microorganisms. 2021 Jun 22;9(7):1354. doi: 10.3390/microorganisms9071354 (PMC8303350; doi:10.3390/microorganisms9071354)
Supplement: Supplementary file 1 [file microorganisms-09-01354-s001.zip]

Archive with 1 entries (1 files):
- microorganisms-1195800-supplementary.pdf
